# Supplementary material for: Causality between Celiac disease and kidney disease: A Mendelian Randomization Study
Source: Medicine (Baltimore). 2024 Aug 30;103(35):e39465. doi: 10.1097/MD.0000000000039465 (PMC11365674; doi:10.1097/MD.0000000000039465)
Supplement: Supplementary file 1 [file medi-103-e39465-s001.xlsx]

## Sheet: Table S1
Supplementary Table S1. Detailed information of instrumental variables used in preliminary MR analyses
Exposure	Outcome	SNP	Effect_allele	Other_allele	Beta	SE	Samplesize	P-value
Celiac disease	IgA nephropathy	rs11979905	G	A	0.163	0.029	24269	2.49e-08
		rs13205975	A	G	-0.574	0.049	24269	6.19e-32
		rs16894681	G	T	-0.358	0.065	24269	3.24e-08
		rs2441467	C	T	0.105	0.019	24269	1.7e-08
		rs2499714	T	C	0.189	0.031	24269	6.08e-10
		rs3130531	G	A	0.545	0.02	24269	6.12e-157
		rs6498114	T	G	-0.131	0.021	24269	5.83e-10
		rs7104791	C	T	-0.148	0.022	24269	1.89e-11
		rs7162232	A	G	-0.117	0.02	24269	7.97e-09
Celiac disease	Chronic glomerulonephritis	rs10484565	A	G	-0.758	0.042	24269	3.41e-72
		rs10892258	A	G	-0.15	0.022	24269	1.73e-11
		rs11979905	G	A	0.163	0.029	24269	2.49e-08
		rs12527282	T	C	-0.155	0.021	24269	1.69e-13
		rs13030124	A	G	-0.105	0.019	24269	2.4e-08
		rs13119723	G	A	-0.309	0.028	24269	7.6e-29
		rs13198474	A	G	0.946	0.031	24269	1e-200
		rs13205975	A	G	-0.574	0.049	24269	6.19e-32
		rs1431403	C	T	0.648	0.02	24269	1e-200
		rs1547669	G	A	-0.133	0.019	24269	1.05e-12
		rs16894681	G	T	-0.358	0.065	24269	3.24e-08
		rs2267633	G	A	-0.38	0.03	24269	1.48e-36
		rs2394882	C	A	0.707	0.022	24269	1e-200
		rs2441467	C	T	0.105	0.019	24269	1.7e-08
		rs2499714	T	C	0.189	0.031	24269	6.08e-10
		rs3130531	G	A	0.545	0.02	24269	6.12e-157
		rs4151670	T	C	-0.678	0.074	24269	7.7e-20
		rs525623	C	T	-0.517	0.025	24269	2.89e-95
		rs6498114	T	G	-0.131	0.021	24269	5.83e-10
		rs6903496	A	G	0.507	0.055	24269	4.94e-20
		rs6930981	C	T	0.468	0.019	24269	2.02e-128
		rs7104791	C	T	-0.148	0.022	24269	1.89e-11
		rs9257745	T	C	-0.209	0.028	24269	2.1e-13
		rs9271858	G	A	0.697	0.021	24269	1e-200
		rs9461799	C	T	-0.969	0.022	24269	1e-200
Celiac disease	Membranous nephropathy	rs11979905	G	A	0.163	0.029	24269	2.49e-08
		rs13205975	A	G	-0.574	0.049	24269	6.19e-32
		rs16894681	G	T	-0.358	0.065	24269	3.24e-08
		rs2499714	T	C	0.189	0.031	24269	6.08e-10
		rs6498114	T	G	-0.131	0.021	24269	5.83e-10
		rs7162232	A	G	-0.117	0.02	24269	7.97e-09
		rs9257745	T	C	-0.209	0.028	24269	2.1e-13
Celiac disease	Estimated glomerular filtration rate	rs10752747	T	G	-0.116	0.02	24269	5.05e-09
		rs10892258	A	G	-0.15	0.022	24269	1.73e-11
		rs11979905	G	A	0.163	0.029	24269	2.49e-08
		rs12527282	T	C	-0.155	0.021	24269	1.69e-13
		rs13030124	A	G	-0.105	0.019	24269	2.4e-08
		rs13119723	G	A	-0.309	0.028	24269	7.6e-29
		rs13205975	A	G	-0.574	0.049	24269	6.19e-32
		rs1431403	C	T	0.648	0.02	24269	1e-200
		rs16894681	G	T	-0.358	0.065	24269	3.24e-08
		rs2230365	T	C	-0.709	0.031	24269	7.11e-118
		rs2441467	C	T	0.105	0.019	24269	1.7e-08
		rs2499714	T	C	0.189	0.031	24269	6.08e-10
		rs4151670	T	C	-0.678	0.074	24269	7.7e-20
		rs525623	C	T	-0.517	0.025	24269	2.89e-95
		rs6498114	T	G	-0.131	0.021	24269	5.83e-10
		rs9257745	T	C	-0.209	0.028	24269	2.1e-13
		rs9267956	G	A	-0.767	0.022	24269	1e-200
Celiac disease	Chronic kidney disease	rs10752747	T	G	-0.116	0.02	24269	5.05e-09
		rs10892258	A	G	-0.15	0.022	24269	1.73e-11
		rs11979905	G	A	0.163	0.029	24269	2.49e-08
		rs12527282	T	C	-0.155	0.021	24269	1.69e-13
		rs13030124	A	G	-0.105	0.019	24269	2.4e-08
		rs13119723	G	A	-0.309	0.028	24269	7.6e-29
		rs13205975	A	G	-0.574	0.049	24269	6.19e-32
		rs1431403	C	T	0.648	0.02	24269	1e-200
		rs1547669	G	A	-0.133	0.019	24269	1.05e-12
		rs16894681	G	T	-0.358	0.065	24269	3.24e-08
		rs2230365	T	C	-0.709	0.031	24269	7.11e-118
		rs2441467	C	T	0.105	0.019	24269	1.7e-08
		rs2499714	T	C	0.189	0.031	24269	6.08e-10
		rs4151670	T	C	-0.678	0.074	24269	7.7e-20
		rs525623	C	T	-0.517	0.025	24269	2.89e-95
		rs6498114	T	G	-0.131	0.021	24269	5.83e-10
		rs7104791	C	T	-0.148	0.022	24269	1.89e-11
		rs7162232	A	G	-0.117	0.02	24269	7.97e-09
		rs9257745	T	C	-0.209	0.028	24269	2.1e-13
		rs9267956	G	A	-0.767	0.022	24269	1e-200
		rs9271858	G	A	0.697	0.021	24269	1e-200
Celiac disease	Acute glomerulonephritis	rs10484565	A	G	-0.758	0.042	24269	3.41e-72
		rs10752747	T	G	-0.116	0.02	24269	5.05e-09
		rs10892258	A	G	-0.15	0.022	24269	1.73e-11
		rs11979905	G	A	0.163	0.029	24269	2.49e-08
		rs12527282	T	C	-0.155	0.021	24269	1.69e-13
		rs13030124	A	G	-0.105	0.019	24269	2.4e-08
		rs13119723	G	A	-0.309	0.028	24269	7.6e-29
		rs13198474	A	G	0.946	0.031	24269	1e-200
		rs13205975	A	G	-0.574	0.049	24269	6.19e-32
		rs1431403	C	T	0.648	0.02	24269	1e-200
		rs1547669	G	A	-0.133	0.019	24269	1.05e-12
		rs16894681	G	T	-0.358	0.065	24269	3.24e-08
		rs2230365	T	C	-0.709	0.031	24269	7.11e-118
		rs2267633	G	A	-0.38	0.03	24269	1.48e-36
		rs2394882	C	A	0.707	0.022	24269	1e-200
		rs2441467	C	T	0.105	0.019	24269	1.7e-08
		rs2499714	T	C	0.189	0.031	24269	6.08e-10
		rs3130531	G	A	0.545	0.02	24269	6.12e-157
		rs4151670	T	C	-0.678	0.074	24269	7.7e-20
		rs525623	C	T	-0.517	0.025	24269	2.89e-95
		rs6498114	T	G	-0.131	0.021	24269	5.83e-10
		rs6903496	A	G	0.507	0.055	24269	4.94e-20
		rs6930981	C	T	0.468	0.019	24269	2.02e-128
		rs7104791	C	T	-0.148	0.022	24269	1.89e-11
		rs7162232	A	G	-0.117	0.02	24269	7.97e-09
		rs9257745	T	C	-0.209	0.028	24269	2.1e-13
		rs9267956	G	A	-0.767	0.022	24269	1e-200
		rs9271858	G	A	0.697	0.021	24269	1e-200
		rs9461799	C	T	-0.969	0.022	24269	1e-200
Celiac disease	Urolithiasis	rs10484565	A	G	-0.758	0.042	24269	3.41e-72
		rs10752747	T	G	-0.116	0.02	24269	5.05e-09
		rs10892258	A	G	-0.15	0.022	24269	1.73e-11
		rs11979905	G	A	0.163	0.029	24269	2.49e-08
		rs12527282	T	C	-0.155	0.021	24269	1.69e-13
		rs13030124	A	G	-0.105	0.019	24269	2.4e-08
		rs13119723	G	A	-0.309	0.028	24269	7.6e-29
		rs13198474	A	G	0.946	0.031	24269	1e-200
		rs13205975	A	G	-0.574	0.049	24269	6.19e-32
		rs1431403	C	T	0.648	0.02	24269	1e-200
		rs1547669	G	A	-0.133	0.019	24269	1.05e-12
		rs16894681	G	T	-0.358	0.065	24269	3.24e-08
		rs2230365	T	C	-0.709	0.031	24269	7.11e-118
		rs2267633	G	A	-0.38	0.03	24269	1.48e-36
		rs2394882	C	A	0.707	0.022	24269	1e-200
		rs2441467	C	T	0.105	0.019	24269	1.7e-08
		rs3130531	G	A	0.545	0.02	24269	6.12e-157
		rs4151670	T	C	-0.678	0.074	24269	7.7e-20
		rs525623	C	T	-0.517	0.025	24269	2.89e-95
		rs6498114	T	G	-0.131	0.021	24269	5.83e-10
		rs6903496	A	G	0.507	0.055	24269	4.94e-20
		rs6930981	C	T	0.468	0.019	24269	2.02e-128
		rs7104791	C	T	-0.148	0.022	24269	1.89e-11
		rs7162232	A	G	-0.117	0.02	24269	7.97e-09
		rs9257745	T	C	-0.209	0.028	24269	2.1e-13
		rs9267956	G	A	-0.767	0.022	24269	1e-200
		rs9271858	G	A	0.697	0.021	24269	1e-200
		rs9461799	C	T	-0.969	0.022	24269	1e-200
Celiac disease	Nephrotic syndrome	rs13205975	A	G	-0.574	0.049	24269	6.19e-32
		rs16894681	G	T	-0.358	0.065	24269	3.24e-08
		rs2267633	G	A	-0.38	0.03	24269	1.48e-36
		rs2499714	T	C	0.189	0.031	24269	6.08e-10
		rs6498114	T	G	-0.131	0.021	24269	5.83e-10
		rs7104791	C	T	-0.148	0.022	24269	1.89e-11
		rs7162232	A	G	-0.117	0.02	24269	7.97e-09
		rs9257745	T	C	-0.209	0.028	24269	2.1e-13
		rs9271858	G	A	0.697	0.021	24269	1e-200
Celiac disease	Diabetic nephropathy	rs10752747	T	G	-0.116	0.02	24269	5.05e-09
		rs10892258	A	G	-0.15	0.022	24269	1.73e-11
		rs11979905	G	A	0.163	0.029	24269	2.49e-08
		rs12527282	T	C	-0.155	0.021	24269	1.69e-13
		rs13030124	A	G	-0.105	0.019	24269	2.4e-08
		rs13119723	G	A	-0.309	0.028	24269	7.6e-29
		rs13205975	A	G	-0.574	0.049	24269	6.19e-32
		rs1431403	C	T	0.648	0.02	24269	1e-200
		rs1547669	G	A	-0.133	0.019	24269	1.05e-12
		rs16894681	G	T	-0.358	0.065	24269	3.24e-08
		rs2230365	T	C	-0.709	0.031	24269	7.11e-118
		rs2499714	T	C	0.189	0.031	24269	6.08e-10
		rs4151670	T	C	-0.678	0.074	24269	7.7e-20
		rs525623	C	T	-0.517	0.025	24269	2.89e-95
		rs6498114	T	G	-0.131	0.021	24269	5.83e-10
		rs7104791	C	T	-0.148	0.022	24269	1.89e-11
		rs7162232	A	G	-0.117	0.02	24269	7.97e-09
		rs9257745	T	C	-0.209	0.028	24269	2.1e-13
		rs9267956	G	A	-0.767	0.022	24269	1e-200
Celiac disease	Urinary albumin-to-creatinine ratio	rs10752747	T	G	-0.116	0.02	24269	5.05e-09
		rs10892258	A	G	-0.15	0.022	24269	1.73e-11
		rs11979905	G	A	0.163	0.029	24269	2.49e-08
		rs12527282	T	C	-0.155	0.021	24269	1.69e-13
		rs13030124	A	G	-0.105	0.019	24269	2.4e-08
		rs13119723	G	A	-0.309	0.028	24269	7.6e-29
		rs13205975	A	G	-0.574	0.049	24269	6.19e-32
		rs1431403	C	T	0.648	0.02	24269	1e-200
		rs1547669	G	A	-0.133	0.019	24269	1.05e-12
		rs16894681	G	T	-0.358	0.065	24269	3.24e-08
		rs2230365	T	C	-0.709	0.031	24269	7.11e-118
		rs2441467	C	T	0.105	0.019	24269	1.7e-08
		rs2499714	T	C	0.189	0.031	24269	6.08e-10
		rs4151670	T	C	-0.678	0.074	24269	7.7e-20
		rs525623	C	T	-0.517	0.025	24269	2.89e-95
		rs6498114	T	G	-0.131	0.021	24269	5.83e-10
		rs7104791	C	T	-0.148	0.022	24269	1.89e-11
		rs7162232	A	G	-0.117	0.02	24269	7.97e-09
		rs9257745	T	C	-0.209	0.028	24269	2.1e-13
		rs9267956	G	A	-0.767	0.022	24269	1e-200
		rs9271858	G	A	0.697	0.021	24269	1e-200

## Sheet: Table S2
Supplementary Table S2. Detailed information of instrumental variables used in validation data MR analyses
Exposure	Outcome	SNP	Effect_allele	Other_allele	Beta	SE	Samplesize	P-value
Celiac disease	IgA nephropathy	rs113646877	G	A	0.497	0.076	212937	6.27e-11
		rs114209367	T	G	0.599	0.062	212937	7.84e-22
		rs11755671	T	C	0.275	0.046	212937	3.09e-09
		rs13093110	T	C	0.222	0.034	212937	8.83e-11
		rs148366944	T	C	2.203	0.141	212937	2.26e-55
		rs209165	C	A	-0.325	0.039	212937	4.66e-17
		rs3804118	C	A	-0.251	0.039	212937	7.78e-11
		rs62397635	A	G	0.431	0.057	212937	4.43e-14
		rs9263773	C	T	0.641	0.037	212937	1.12e-65
		rs9272339	G	A	0.663	0.038	212937	4.32e-69
		rs9461926	T	C	0.358	0.036	212937	2.58e-23
Celiac disease	Chronic glomerulonephritis	rs112796164	G	T	0.848	0.051	212937	1.32e-62
		rs1131114	C	T	0.956	0.046	212937	1.32e-95
		rs113646877	G	A	0.497	0.076	212937	6.27e-11
		rs114209367	T	G	0.599	0.062	212937	7.84e-22
		rs11755671	T	C	0.275	0.046	212937	3.09e-09
		rs1224491	G	A	-0.219	0.035	212937	2.73e-10
		rs148366944	T	C	2.203	0.141	212937	2.26e-55
		rs36229731	C	A	0.691	0.083	212937	9.05e-17
		rs3804118	C	A	-0.251	0.039	212937	7.78e-11
		rs62397635	A	G	0.431	0.057	212937	4.43e-14
		rs7769527	G	A	0.558	0.057	212937	1.24e-22
		rs9272339	G	A	0.663	0.038	212937	4.32e-69
		rs9461926	T	C	0.358	0.036	212937	2.58e-23
Celiac disease	Membranous nephropathy	rs11755671	T	C	0.275	0.046	212937	3.09e-09
		rs209165	C	A	-0.325	0.039	212937	4.66e-17
		rs3804118	C	A	-0.251	0.039	212937	7.78e-11
		rs62397635	A	G	0.431	0.057	212937	4.43e-14
		rs75760731	A	C	0.537	0.087	212937	6.21e-10
		rs7769527	G	A	0.558	0.057	212937	1.24e-22
		rs9461926	T	C	0.358	0.036	212937	2.58e-23
Celiac disease	Estimated glomerular filtration rate	rs113646877	G	A	0.497	0.076	212937	6.27e-11
		rs114209367	T	G	0.599	0.062	212937	7.84e-22
		rs11755671	T	C	0.275	0.046	212937	3.09e-09
		rs12153877	A	G	-0.293	0.051	212937	1.07e-08
		rs1224491	G	A	-0.219	0.035	212937	2.73e-10
		rs13093110	T	C	0.222	0.034	212937	8.83e-11
		rs13212094	A	G	0.703	0.107	212937	4.46e-11
		rs148366944	T	C	2.203	0.141	212937	2.26e-55
		rs209165	C	A	-0.325	0.039	212937	4.66e-17
		rs3094009	T	C	-0.399	0.045	212937	1.28e-18
		rs3804118	C	A	-0.251	0.039	212937	7.78e-11
		rs62397635	A	G	0.431	0.057	212937	4.43e-14
		rs72492273	G	A	-0.456	0.06	212937	3.17e-14
		rs75760731	A	C	0.537	0.087	212937	6.21e-10
		rs7769527	G	A	0.558	0.057	212937	1.24e-22
		rs9461926	T	C	0.358	0.036	212937	2.58e-23
Celiac disease	Chronic kidney disease	rs113646877	G	A	0.497	0.076	212937	6.27e-11
		rs114209367	T	G	0.599	0.062	212937	7.84e-22
		rs11755671	T	C	0.275	0.046	212937	3.09e-09
		rs13093110	T	C	0.222	0.034	212937	8.83e-11
		rs209165	C	A	-0.325	0.039	212937	4.66e-17
		rs3094009	T	C	-0.399	0.045	212937	1.28e-18
		rs3804118	C	A	-0.251	0.039	212937	7.78e-11
		rs62397635	A	G	0.431	0.057	212937	4.43e-14
		rs75760731	A	C	0.537	0.087	212937	6.21e-10
		rs7769527	G	A	0.558	0.057	212937	1.24e-22
		rs9461926	T	C	0.358	0.036	212937	2.58e-23
Celiac disease	Acute glomerulonephritis	rs112796164	G	T	0.848	0.051	212937	1.32e-62
		rs1131114	C	T	0.956	0.046	212937	1.32e-95
		rs113646877	G	A	0.497	0.076	212937	6.27e-11
		rs1136778	G	A	-0.561	0.101	212937	2.88e-08
		rs114209367	T	G	0.599	0.062	212937	7.84e-22
		rs11755671	T	C	0.275	0.046	212937	3.09e-09
		rs12153877	A	G	-0.293	0.051	212937	1.07e-08
		rs1224491	G	A	-0.219	0.035	212937	2.73e-10
		rs13093110	T	C	0.222	0.034	212937	8.83e-11
		rs148366944	T	C	2.203	0.141	212937	2.26e-55
		rs2857188	A	G	-0.496	0.06	212937	1.11e-16
		rs28732209	C	A	-0.695	0.064	212937	2.09e-27
		rs3094009	T	C	-0.399	0.045	212937	1.28e-18
		rs3134971	C	A	1.862	0.057	212937	1e-200
		rs36229731	C	A	0.691	0.083	212937	9.05e-17
		rs3804118	C	A	-0.251	0.039	212937	7.78e-11
		rs62397635	A	G	0.431	0.057	212937	4.43e-14
		rs72492273	G	A	-0.456	0.06	212937	3.17e-14
		rs75760731	A	C	0.537	0.087	212937	6.21e-10
		rs7769527	G	A	0.558	0.057	212937	1.24e-22
		rs7770741	C	T	-0.482	0.04	212937	2.04e-33
		rs909267	C	T	-0.551	0.078	212937	1.6e-12
		rs9263773	C	T	0.641	0.037	212937	1.12e-65
		rs9272305	A	C	-0.637	0.072	212937	1.44e-18
		rs9272339	G	A	0.663	0.038	212937	4.32e-69
		rs9277635	T	G	-0.339	0.046	212937	1.21e-13
		rs9461926	T	C	0.358	0.036	212937	2.58e-23
		rs991760	A	G	-0.411	0.057	212937	8.42e-13
Celiac disease	Urolithiasis	rs112796164	G	T	0.848	0.051	212937	1.32e-62
		rs1131114	C	T	0.956	0.046	212937	1.32e-95
		rs113646877	G	A	0.497	0.076	212937	6.27e-11
		rs1136778	G	A	-0.561	0.101	212937	2.88e-08
		rs114209367	T	G	0.599	0.062	212937	7.84e-22
		rs11755671	T	C	0.275	0.046	212937	3.09e-09
		rs12153877	A	G	-0.293	0.051	212937	1.07e-08
		rs1224491	G	A	-0.219	0.035	212937	2.73e-10
		rs13093110	T	C	0.222	0.034	212937	8.83e-11
		rs13212094	A	G	0.703	0.107	212937	4.46e-11
		rs148366944	T	C	2.203	0.141	212937	2.26e-55
		rs209165	C	A	-0.325	0.039	212937	4.66e-17
		rs2857188	A	G	-0.496	0.06	212937	1.11e-16
		rs28732209	C	A	-0.695	0.064	212937	2.09e-27
		rs3094009	T	C	-0.399	0.045	212937	1.28e-18
		rs3134971	C	A	1.862	0.057	212937	1e-200
		rs36229731	C	A	0.691	0.083	212937	9.05e-17
		rs3804118	C	A	-0.251	0.039	212937	7.78e-11
		rs62397635	A	G	0.431	0.057	212937	4.43e-14
		rs653178	T	C	-0.204	0.034	212937	3.09e-09
		rs72492273	G	A	-0.456	0.06	212937	3.17e-14
		rs75760731	A	C	0.537	0.087	212937	6.21e-10
		rs7769527	G	A	0.558	0.057	212937	1.24e-22
		rs7770741	C	T	-0.482	0.04	212937	2.04e-33
		rs909267	C	T	-0.551	0.078	212937	1.6e-12
		rs9263773	C	T	0.641	0.037	212937	1.12e-65
		rs9272305	A	C	-0.637	0.072	212937	1.44e-18
		rs9272339	G	A	0.663	0.038	212937	4.32e-69
		rs9277635	T	G	-0.339	0.046	212937	1.21e-13
		rs9461926	T	C	0.358	0.036	212937	2.58e-23
		rs991760	A	G	-0.411	0.057	212937	8.42e-13
Celiac disease	Nephrotic syndrome	rs112796164	G	T	0.848	0.051	212937	1.32e-62
		rs1131114	C	T	0.956	0.046	212937	1.32e-95
		rs114209367	T	G	0.599	0.062	212937	7.84e-22
		rs209165	C	A	-0.325	0.039	212937	4.66e-17
		rs3804118	C	A	-0.251	0.039	212937	7.78e-11
		rs62397635	A	G	0.431	0.057	212937	4.43e-14
		rs75760731	A	C	0.537	0.087	212937	6.21e-10
		rs7769527	G	A	0.558	0.057	212937	1.24e-22
		rs9461926	T	C	0.358	0.036	212937	2.58e-23
Celiac disease	Diabetic nephropathy	rs112796164	G	T	0.848	0.051	212937	1.32e-62
		rs113646877	G	A	0.497	0.076	212937	6.27e-11
		rs114209367	T	G	0.599	0.062	212937	7.84e-22
		rs11755671	T	C	0.275	0.046	212937	3.09e-09
		rs12153877	A	G	-0.293	0.051	212937	1.07e-08
		rs1224491	G	A	-0.219	0.035	212937	2.73e-10
		rs13093110	T	C	0.222	0.034	212937	8.83e-11
		rs148366944	T	C	2.203	0.141	212937	2.26e-55
		rs3094009	T	C	-0.399	0.045	212937	1.28e-18
		rs36229731	C	A	0.691	0.083	212937	9.05e-17
		rs3804118	C	A	-0.251	0.039	212937	7.78e-11
		rs62397635	A	G	0.431	0.057	212937	4.43e-14
		rs72492273	G	A	-0.456	0.06	212937	3.17e-14
		rs75760731	A	C	0.537	0.087	212937	6.21e-10
		rs7769527	G	A	0.558	0.057	212937	1.24e-22
		rs9272305	A	C	-0.637	0.072	212937	1.44e-18
		rs9277635	T	G	-0.339	0.046	212937	1.21e-13
		rs9461926	T	C	0.358	0.036	212937	2.58e-23
Celiac disease	Urinary albumin-to-creatinine ratio	rs113646877	G	A	0.497	0.076	212937	6.27e-11
		rs114209367	T	G	0.599	0.062	212937	7.84e-22
		rs11755671	T	C	0.275	0.046	212937	3.09e-09
		rs12153877	A	G	-0.293	0.051	212937	1.07e-08
		rs1224491	G	A	-0.219	0.035	212937	2.73e-10
		rs13093110	T	C	0.222	0.034	212937	8.83e-11
		rs148366944	T	C	2.203	0.141	212937	2.26e-55
		rs209165	C	A	-0.325	0.039	212937	4.66e-17
		rs3094009	T	C	-0.399	0.045	212937	1.28e-18
		rs3804118	C	A	-0.251	0.039	212937	7.78e-11
		rs62397635	A	G	0.431	0.057	212937	4.43e-14
		rs72492273	G	A	-0.456	0.06	212937	3.17e-14
		rs75760731	A	C	0.537	0.087	212937	6.21e-10
		rs7769527	G	A	0.558	0.057	212937	1.24e-22
		rs7770741	C	T	-0.482	0.04	212937	2.04e-33
		rs909267	C	T	-0.551	0.078	212937	1.6e-12
		rs9461926	T	C	0.358	0.036	212937	2.58e-23

## Sheet: Table S3
Supplementary Table S3. Pleiotropy and heterogeneity test for validating data
Outcomes	Pleiotropy test			Heterogeneity test
	MR-Egger		MR-PRESSO	MR Egger	Inverse variance weighted
	Intercept	P	Global Test P	Q_pval	Q_pval
IgA Nephropathy	-0.0186	0.63	0.08	0.05	0.06
Chronic glomerulonephritis	0.0866	0.05	0.15	0.47	0.21
Membranous nephropathy	0.0074	0.94	0.34	0.23	0.33
eGFR	0.0002	0.71	0.24	0.21	0.26
Chronic kidney disease	0.0024	0.88	0.43	0.3	0.38
Urolithiasis	0.0065	0.49	0.62	0.76	0.78
Acute glomerulonephritis	-0.0025	0.91	0.62	0.59	0.64
Nephrotic syndrome	-0.0246	0.14	0.17	0.31	0.23
Diabetic nephropathy	-0.0246	0.14	0.17	0.31	0.23
UACR	-0.0005	0.72	0.96	0.95	0.97
Q:heterogeneity statistic Q; eGFR: estimated Glomerular Filtration Rate; UACR: Urine Albumin-to-Creatinine Ratio
